# Supplementary material for: Arbuscular Mycorrhizal Fungi Induce Changes of Photosynthesis-Related Parameters in Virus Infected Grapevine
Source: Plants (Basel). 2023 Apr 26;12(9):1783. doi: 10.3390/plants12091783 (PMC10180532; doi:10.3390/plants12091783)
Supplement: Supplementary file 1 [file plants-12-01783-s001.zip]

Archive with 1 entries (1 files):
- plants-2314918-supplementary.pdf
